# Supplementary material for: Prevalence and prognostic value of activated protein C resistance and anti–protein C antibodies in patients with aPLs: an APS ACTION Registry study
Source: Rheumatology (Oxford). 2026 Jun 13;65(7):keag304. doi: 10.1093/rheumatology/keag304 (PMC13344845; doi:10.1093/rheumatology/keag304)
Supplement: keag304_Supplementary_Data [file keag304_supplementary_data.zip]

Archive with 3 entries (3 files):
- 01-Jul-2026_074423_rhe-26-0428-File007.docx
- rhe-26-0428-File007.docx
- 02-Jul-2026_030739_rhe-26-0428-File007.docx
